# Supplementary material for: An atypical airway cast
Source: Interdiscip Cardiovasc Thorac Surg. 2023 Dec 14;38(1):ivad206. doi: 10.1093/icvts/ivad206 (PMC10796174; doi:10.1093/icvts/ivad206)
Supplement: ivad206_Supplementary_Data [file ivad206_supplementary_data.zip]

Archive with 1 entries (1 files):
- Supplemental video 1.mp4
